# Supplementary material for: MEF2D Functions as a Tumor Suppressor in Breast Cancer
Source: Int J Mol Sci. 2024 May 10;25(10):5207. doi: 10.3390/ijms25105207 (PMC11121549; doi:10.3390/ijms25105207)
Supplement: Supplementary file 1 [file ijms-25-05207-s001.zip]

Archive with 2 entries (2 files):
- Supplemental Figures and Legends.pdf
- Supplemental Table-1.csv
