# Supplementary material for: MEF2D Functions as a Tumor Suppressor in Breast Cancer
Source: Int J Mol Sci. 2024 May 10;25(10):5207. doi: 10.3390/ijms25105207 (PMC11121549; doi:10.3390/ijms25105207)
Supplement: Supplementary file 1 [file ijms-25-05207-s001.zip › Supplemental Table-1.csv]

	NAME	GS<br> follow link to MSigDB	GS DETAILS	SIZE	ES	NES	NOM p-val	FDR q-val	FWER p-val	RANK AT MAX	LEADING EDGE
1	HALLMARK_MYC_TARGETS_V1	HALLMARK_MYC_TARGETS_V1	Details ...	191	0.3345456	5.29615	0	0	0	2972	tags=57%, list=24%, signal=73%
2	HALLMARK_E2F_TARGETS	HALLMARK_E2F_TARGETS	Details ...	190	0.28747684	4.612474	0	0	0	5251	tags=70%, list=42%, signal=118%
3	HALLMARK_MYC_TARGETS_V2	HALLMARK_MYC_TARGETS_V2	Details ...	55	0.5146843	4.4185047	0	0	0	3622	tags=80%, list=29%, signal=112%
4	HALLMARK_P53_PATHWAY	HALLMARK_P53_PATHWAY	Details ...	175	0.24119446	3.7460737	0	0	0	2042	tags=40%, list=16%, signal=47%
5	HALLMARK_OXIDATIVE_PHOSPHORYLATION	HALLMARK_OXIDATIVE_PHOSPHORYLATION	Details ...	173	0.24750079	3.6988268	0	0	0	4716	tags=62%, list=37%, signal=97%
6	HALLMARK_INTERFERON_GAMMA_RESPONSE	HALLMARK_INTERFERON_GAMMA_RESPONSE	Details ...	153	0.2523902	3.6419218	0	0	0	2622	tags=46%, list=21%, signal=57%
7	HALLMARK_TNFA_SIGNALING_VIA_NFKB	HALLMARK_TNFA_SIGNALING_VIA_NFKB	Details ...	166	0.21445888	3.2262714	0	0	0	1507	tags=33%, list=12%, signal=37%
8	HALLMARK_DNA_REPAIR	HALLMARK_DNA_REPAIR	Details ...	139	0.2275841	3.084421	0	0	0	2783	tags=45%, list=22%, signal=57%
9	HALLMARK_INTERFERON_ALPHA_RESPONSE	HALLMARK_INTERFERON_ALPHA_RESPONSE	Details ...	80	0.28597432	3.0612755	0	0	0	1301	tags=39%, list=10%, signal=43%
10	HALLMARK_MTORC1_SIGNALING	HALLMARK_MTORC1_SIGNALING	Details ...	176	0.19222137	3.0090172	0	0	0	2622	tags=40%, list=21%, signal=50%
11	HALLMARK_UV_RESPONSE_UP	HALLMARK_UV_RESPONSE_UP	Details ...	122	0.22908181	2.9441261	0	0	0	2201	tags=40%, list=17%, signal=48%
12	HALLMARK_G2M_CHECKPOINT	HALLMARK_G2M_CHECKPOINT	Details ...	189	0.16897875	2.7355735	0	0	0	5968	tags=64%, list=47%, signal=120%
13	HALLMARK_IL6_JAK_STAT3_SIGNALING	HALLMARK_IL6_JAK_STAT3_SIGNALING	Details ...	57	0.2827944	2.5255861	0	0.000197436	0.002	1536	tags=40%, list=12%, signal=46%
14	HALLMARK_APOPTOSIS	HALLMARK_APOPTOSIS	Details ...	128	0.14960897	2.0098526	0.006302521	0.010894809	0.127	3350	tags=41%, list=27%, signal=56%
15	HALLMARK_UNFOLDED_PROTEIN_RESPONSE	HALLMARK_UNFOLDED_PROTEIN_RESPONSE	Details ...	103	0.16683863	1.9568093	0.015779093	0.013071953	0.159	2807	tags=39%, list=22%, signal=50%
16	HALLMARK_ESTROGEN_RESPONSE_LATE	HALLMARK_ESTROGEN_RESPONSE_LATE	Details ...	142	0.12925364	1.8097528	0.018828452	0.028200898	0.323	1583	tags=25%, list=13%, signal=29%
17	HALLMARK_INFLAMMATORY_RESPONSE	HALLMARK_INFLAMMATORY_RESPONSE	Details ...	119	0.12920438	1.6311471	0.040076334	0.06392607	0.626	1351	tags=24%, list=11%, signal=26%
18	HALLMARK_GLYCOLYSIS	HALLMARK_GLYCOLYSIS	Details ...	161	0.10726396	1.5533963	0.057086613	0.08608371	0.76	1169	tags=20%, list=9%, signal=22%
19	HALLMARK_PI3K_AKT_MTOR_SIGNALING	HALLMARK_PI3K_AKT_MTOR_SIGNALING	Details ...	91	0.13388003	1.4781938	0.07201646	0.11372802	0.867	3724	tags=43%, list=30%, signal=60%
20	HALLMARK_ANGIOGENESIS	HALLMARK_ANGIOGENESIS	Details ...	21	0.26360086	1.4673136	0.07645875	0.113180384	0.884	2083	tags=43%, list=17%, signal=51%
21	HALLMARK_ALLOGRAFT_REJECTION	HALLMARK_ALLOGRAFT_REJECTION	Details ...	95	0.12030425	1.3760492	0.106090374	0.15352349	0.964	1545	tags=24%, list=12%, signal=27%
22	HALLMARK_NOTCH_SIGNALING	HALLMARK_NOTCH_SIGNALING	Details ...	27	0.21715216	1.3251278	0.138833	0.17858598	0.985	1002	tags=30%, list=8%, signal=32%
23	HALLMARK_HEDGEHOG_SIGNALING	HALLMARK_HEDGEHOG_SIGNALING	Details ...	21	0.17504865	0.95741475	0.50097466	0.60263395	1	797	tags=24%, list=6%, signal=25%
24	HALLMARK_REACTIVE_OXYGEN_SPECIES_PATHWAY	HALLMARK_REACTIVE_OXYGEN_SPECIES_PATHWAY	Details ...	41	0.1171248	0.8813993	0.60348165	0.7007809	1	4674	tags=49%, list=37%, signal=77%
25	HALLMARK_KRAS_SIGNALING_DN	HALLMARK_KRAS_SIGNALING_DN	Details ...	73	0.08806231	0.8674272	0.61237115	0.6950587	1	967	tags=16%, list=8%, signal=18%
26	HALLMARK_APICAL_SURFACE	HALLMARK_APICAL_SURFACE	Details ...	30	0.12491853	0.815394	0.6978558	0.74571866	1	9768	tags=90%, list=78%, signal=400%
27	HALLMARK_WNT_BETA_CATENIN_SIGNALING	HALLMARK_WNT_BETA_CATENIN_SIGNALING	Details ...	27	0.1291789	0.80600023	0.7028689	0.7316175	1	2108	tags=30%, list=17%, signal=36%
28	HALLMARK_FATTY_ACID_METABOLISM	HALLMARK_FATTY_ACID_METABOLISM	Details ...	120	0.047780987	0.6056011	0.9610656	0.94095296	1	8747	tags=74%, list=69%, signal=240%
